# Supplementary material for: Identification of high blanchability donors, candidate genes and markers in groundnut
Source: BMC Plant Biol. 2025 Oct 21;25:1409. doi: 10.1186/s12870-025-07309-9 (PMC12539096; doi:10.1186/s12870-025-07309-9)
Supplement: Supplementary file 1 — Supplementary material 1. [file 12870_2025_7309_MOESM1_ESM.xlsx]

## Sheet: S1_Sowing and climatic details
Supplementary.Table:S1:Sowing details and climatic parameters
Sowing details
Sowing material	Groundnut minicore (184 accessions)
Experimental Design	Alpha lattice design
Replication	2
Spacing	4 m row plot with a plant-to plant spacing 10 cm and a row-to-row spacing of 60 cm.
Soil	Red soil
pH	6.0-6.3
Season	Max Temperature (°C)	Min Temperature (°C)	Rainfall (mm)	Evaporation (mm)	Relative Humidity (%)
Rainy 2022	31.26	20.38	198.2	154.24	87.6
Post-rainy 2022–2023	33.25	18.61	65.5	98.75	82.7
Environmental Conditions and Weather Parameters During Groundnut Field Trials (2022–2023)

## Sheet: S2_Blanchability_%
	Supplementary Table:S2: Phenotypic data for blanchability using the groundnut minicore collection across different seasons and sample size
	Taxa	50R	50PR	200PR	50_PR_R
	ICG163	22.8398	NaN	22.9724	22.8398
	ICG5236	20.99	31.5	57.29	26.245
	ICG11426	20.14	24.98	9.84	22.56
	ICG2857	NaN	NaN	36.2151	NaN
	ICG5891	3.01486	5.6	10.085	4.30743
	ICG1711	69.37	43.03	64.06	56.2
	ICG9905	NaN	11.0096	8.6975	11.0096
	ICG10092	31.7998	22.56	50.2	27.1799
	ICG13858	56.2701	26.88	61.3875	41.5751
	ICG10474	33.52	11.24	40.7508	22.38
	ICG9961	18.9347	NaN	20.085	18.9347
	ICG513	NaN	37.96	20.0823	37.96
	ICG13787	30.2013	NaN	27.4021	30.2013
	ICG1415	26.655	28.6	34.1675	27.6275
	ICG721	11.0363	4.52	11.3625	7.77813
	ICG14127	48.133	20.851	45.725	34.492
	ICG1973	20.87	50.12	43.26	35.495
	ICG2019	63.9971	50.47	47.7075	57.2335
	ICG8106	14.7743	67.36	56.76	41.0672
	ICG9157	43.2545	30.53	62.6	36.8922
	ICG9249	37.0353	42.29	80.51	39.6627
	ICG4955	33.9424	42.24	62.1475	38.0912
	ICG12189	72.5114	57.16	75.795	64.8357
	ICG13491	27.6657	31.84	52.96	29.7528
	ICG3673	21.759	38.81	53.995	30.2845
	ICG81	26.1527	44.73	55.6375	35.4414
	ICG10566	36.3235	12.5537	40.7975	24.4386
	ICG2511	15.9703	10.47	24.0175	13.2202
	ICG11322	53.2	50.59	70.805	51.895
	ICG2772	NaN	12.53	12.8625	12.53
	ICG4670	26.3349	57.39	58.905	41.8624
	ICG7153	21.3237	12.5	21.1575	16.9118
	ICG7969	11.143	55.76	52.885	33.4515
	ICG118	52.3723	46.36	57.1325	49.3662
	ICG14710	71.05	25.7	45.785	48.375
	ICG6646	26.8214	43.73	45.89	35.2757
	ICG12276	NaN	12.87	31.0875	12.87
	ICG5475	42.3826	36.74	31.1	39.5613
	ICG14482	34.3686	17.52	29.49	25.9443
	ICG3584	42.862	63.14	59.725	53.001
	ICG532	21.1084	5.56	14.4425	13.3342
	ICG3746	37.379	47.77	68.9075	42.5745
	ICG188	20.603	6.65	30.305	13.6265
	ICG10185	15.729	20.78	33.83	18.2545
	ICG15190	35.1807	8	11.41	21.5904
	ICG4746	NaN	NaN	6.0075	NaN
	ICG2106	31.1269	59.52	69.025	45.3235
	ICG11219	51.1847	26.641	76.725	38.9129
	ICG1137	38.5021	56.69	65.3875	47.5961
	ICG8490	4.65726	18.12	31.9125	11.3886
	ICG11862	19.6181	21.63	34.8625	20.6241
	ICG6888	4.95415	34.98	48.955	19.9671
	ICG5745	4.77273	17.24	36.2775	11.0064
	ICG14118	72.7067	44.7	63.635	58.7034
	ICG14466	22.7789	1.34	20.125	12.0595
	ICG11651	53.9022	36.4	59.5425	45.1511
	ICG4343	25.98	17.13	21.85	21.555
	ICG7190	18.4573	31.94	59.3425	25.1986
	ICG9777	11.472	4.04	17.9525	7.75598
	ICG14985	77.15	40.44	60.79	58.795
	ICG4598	2.06	15.18	19.0475	8.62
	ICG10479	NaN	5.96	4.755	5.96
	ICG4389	15.3188	11.24	19.4125	13.2794
	ICG6813	10.5444	12.586	18.6825	11.5652
	ICG11457	11.8701	2.22	3.4825	7.04505
	ICG14630	10.4776	41.87	40.9025	26.1738
	ICG6703	8.07692	39.58	47.6675	23.8285
	ICG4684	25.674	44.1	58.865	34.887
	ICG5286	14.8875	12.94	15.7875	13.9138
	ICG13099	23.7133	32.91	50.1275	28.3117
	ICG6892	15.3793	33.8	41.2284	24.5897
	ICG13603	81.2903	49.45	53.4125	65.3702
	ICG334	29.8939	47	52.59	38.4469
	ICG8083	17.3712	59.702	32.5525	38.5366
	ICG7000	17.3441	20.53	45.3375	18.937
	ICG7906	63.1484	23.76	36.2086	43.4542
	ICG9507	89.5165	46.57	75.77	68.0432
	ICG7181	23.5454	38.85	41.735	31.1977
	ICG15042	14.8104	35.59	43.6825	25.2002
	ICG10384	58.7454	49.88	70.37	54.3127
	ICG5494	58.3217	50.44	71.7375	54.3809
	ICG9842	5	3.66667	15.0875	4.33333
	ICG5609	28.7207	31.81	52.76	30.2654
	ICG11144	32.6897	34.94	53.395	33.8148
	ICG76	10.3871	9.66	19.865	10.0235
	ICG7963	73.9857	49.81	58.595	61.8978
	ICG10554	12.5454	21.66	23.2225	17.1027
	ICG14523	4.32432	NaN	38.584	4.32432
	ICG862	15.3521	5.87	18.775	10.6111
	ICG6993	NaN	NaN	48.2109	NaN
	ICG397	27.1932	10.78	38.185	18.9866
	ICG10036	30.1961	35.67	55.6	32.9331
	ICG111	2.83096	2.46	8	2.64548
	ICG15287	25.6467	12.14	20.385	18.8933
	ICG6654	29.635	NaN	25.6546	29.635
	ICG5779	34.7146	54.12	59.57	44.4173
	ICG9418	12.3944	31.68	50.1825	22.0372
	ICG875	NaN	8.84022	25.9	8.84022
	ICG3775	37.7868	40.73	49.4725	39.2584
	ICG1519	39.4313	57.62	74.5725	48.5257
	ICG4543	49.5255	47.07	53.75	48.2977
	ICG4412	NaN	11.2652	19.4825	11.2652
	ICG15419	64.161	39.77	64.965	51.9655
	ICG5051	6.93909	NaN	17.795	6.93909
	ICG9315	33.1478	68.53	59.5	50.8389
	ICG2381	16.1324	11.04	9.08503	13.5862
	ICG4527	8.31179	11.02	12.1129	9.6659
	ICG11855	7.56871	6.02	20.43	6.79436
	ICG12370	38.0801	21.4	19.9225	29.7401
	ICG13982	88.4823	42.83	75.7725	65.6562
	ICG6022	20.3815	49.94	67.375	35.1608
	ICG8567	24.0608	25.97	58.6075	25.0154
	ICG5327	31.9515	18.5	68.2275	25.2257
	ICG11249	44.3848	53.26	75.4575	48.8224
	ICG2773	21.08	19.29	21.09	20.185
	ICG2777	28.2903	4.78	6.585	16.5351
	ICG8285	7.98742	20.38	45.5675	14.1837
	ICG928	13.425	15.32	16.4999	14.3725
	ICG10890	60.3349	71.33	82.825	65.8325
	ICG4750	45.7101	28.3	43.9375	37.005
	ICG115	39.2155	38.79	48.1725	39.0027
	ICG6057	7.82557	29.62	56.84	18.7228
	ICG11088	55.47	41.81	43.9175	48.64
	ICG1399	29.64	44.51	33.67	37.075
	ICG1274	6.73401	11.98	29.9825	9.357
	ICG8517	9.53757	31.86	31.65	20.6988
	ICG5016	24.9351	33.5	43.5677	29.2175
	ICG9809	45.16	48.44	71.3325	46.8
	ICG13723	19.2393	10.92	17.6854	15.0796
	ICG12921	63.0682	24.7485	39.4275	43.9083
	ICG6407	19.72	39.4032	64.475	29.5616
	ICG12697	61.0478	35.55	61.7825	48.2989
	ICG11515	75.0663	27.97	42.47	51.5181
	ICG8760	NaN	NaN	14.7399	NaN
	ICG12879	33.7551	54.33	55.31	44.0426
	ICG6375	26.6051	24.99	44.8675	25.7975
	ICG11687	59.8149	59.33	86.2375	59.5724
	ICG297	62.5614	75.34	52.69	68.9507
	ICG12000	16.8273	7.68	6.8093	12.2536
	ICG6667	14.6512	10.12	7.2475	12.3856
	ICG9037	42.508	NaN	22.0111	42.508
	ICG3421	10.0687	49.29	62.7275	29.6793
	ICG14475	NaN	25.86	23.0175	25.86
	ICG6263	34.7073	49.22	64.32	41.9637
	ICG14705	58.68	25.93	45.04	42.305
	ICG442	9.04626	42.88	47.27	25.9631
	ICG12988	50.8945	43.06	71.09	46.9773
	ICG1142	18.4624	38.8	59.6075	28.6312
	ICG11109	15.0607	22.26	25.5275	18.6604
	ICG5827	11.0714	40.18	66.7175	25.6257
	ICG12672	21.2805	9.86	13.805	15.5702
	ICG36	25.375	61.21	65.6475	43.2925
	ICG3992	10.8776	20.17	28.315	15.5238
	ICG4911	39.2188	57.6	56.7725	48.4094
	ICG5662	21.9487	10.9044	33.4875	16.4266
	ICG12625	31.771	34.59	53.5275	33.1805
	ICG3681	48.1014	NaN	47.7211	48.1014
	ICG3102	65.2271	55.1	47.0335	60.1635
	ICG2925	19.54	NaN	23.919	19.54
	ICG5195	39.4534	39.49	66.385	39.4717
	ICG3053	24.0467	20.91	36.585	22.4784
	ICG6402	5.1938	4.4	28.7873	4.7969
	ICG3343	44.3899	46.07	58.1775	45.23
	ICG12682	21.7671	31.51	67.8925	26.6385
	ICG6913	16.3785	NaN	9.5985	16.3785
	ICG4729	45.9831	77.64	71.6375	61.8115
	ICG3027	17.7479	19.74	37.7375	18.744
	ICG7243	14.6672	40.64	49.8875	27.6536
	ICG14008	1.65198	10.5	18.7875	6.07599
	ICG5221	7.16	27.94	45.6525	17.55
	ICG14106	30.3739	26.49	50.825	28.4319
	ICG6201	40.965	52.9	54.2575	46.9325
	ICG434	36.4907	53.97	66.9525	45.2304
	ICG3240	50.2641	69.19	67.4575	59.727
	ICG15309	31.2057	25.39	54.43	28.2978
	ICG4998	21.2681	25.22	35.855	23.244
	ICG9666	16.3	15.06	21.8915	15.68
	ICG4156	6.9897	30.94	28.975	18.9648
	ICG332	21.4688	64.62	61.2035	43.0444
	ICG5663	20.02	18.14	36.64	19.08
	ICG6766	5.18433	28.53	43.8075	16.8572
	ICG1668	39.96	NaN	27.242	39.96
	ICG4538	22.4377	NaN	22.5195	22.4377
	ICG13856	28.1799	43.44	57.18	35.81

## Sheet: S3_Descriptive_Statistics
	Supplementary.Table: S3:Descriptive statistics for the Blanchability traits in the groundnut minicore collection.
		Min	Max	Range	Mean	Sd	Hbs (%)
	Blanchabiliy_50R	0	92.63	92.63	32.79	21.66	87.21
	Blanchability_50PR	1.34	98.1	96.76	33.11	20.37	83.87
	Blanchability_200PR	2.36	96.88	94.52	42.43	22.66	88.86

## Sheet: S4_One-Way ANOVA
	Supplementary.Table:S4: Statistical analysis of the phenotypic data using one-way ANOVA
	Blanchability 50R
		SS	DF	MS	F
	Genotype	165505	183	904.401	4.40*
	Replication	0.0529791	1	0.0529791	0.00026
	Error	37576.5	183	205.336
	Total	203082	367
	Blanchability 50PR
		SS	DF	MS	F
	Genotype	141500	183	773.223	3.59*
	Replication	5134.48	1	5134.48	23.87*
	Error	39362.5	183	215.096
	Total	185997	367
	Blanchability 200PR
		SS	DF	MS	F
	Genotype	151114	183	825.76	4.98*
	Replication	11446	1	11446	69.0638*
	Error	30328.8	183	165.73
	Total	192888	367
	*Significant
	SS: Sum of square
	DF: Degree of freedom
	MS: mean sum of square
	F: f-value

## Sheet: S5_Two-Way ANOVA
	Supplementary.TableS5: Statistical analysis of the phenotypic data using two-way ANOVA
	Blanchability 50R vs 50 PR
	Source	d.f.	s.s.	m.s.	v.r.	F pr.
	Genotype	183	140426	767.4	3.36	<0.001*
	Environment	1	544.3	544.3	2.38	0.124*
	Genotype x Environment	163	55042.6	337.7	1.48	0.003*
	Block	13	13346.6	1026.7	4.49	<0.001*
	Residual	240	54863.3	228.6
	Total	600	263680	439.5
	Blanchability 50PR vs 200 PR
	Source	d.f.	s.s.	m.s.	v.r.	F pr.
	Genotype	187	196578	1051.2	4.51	< 0.001*
	Sample size	1	25553.5	25553.5	109.7	< 0.001*
	Genotype x Sample size	171	24419	142.8	0.61	1
	Block	13	24793.9	1907	8.19	< 0.001*
	Residual	310	72210.8	232.9
	Total	682	333936	489.6

## Sheet: S6_Pearson_correlation_Blcb
	Supplementary.Table.S6:Pearson correlation for Blanchability (BLCB)
		BLCB_50R	BLCB_50PR	BLCB_200PR
	BLCB_50R	1	0.47***	0.55***
	BLCB_50PR	0.47***	1	0.794104
	BLCB_200PR	0.55***	0.794104	1
	Pvalue-*>0.05, **>0.01, ***>0.001

## Sheet: S7_Pearson_Blcb_Agro_Afla
	Supplementary.Table:S7:Pearson correlation for Blanchability(BLCB),Agronomic_traits and Aflatoxin
		BLCB_50R	BLCB_50PR	BLCB_200PR	SDL_PR	SDL_R	SWD_PR	SWD_R	SWT_PR	SWT_R	PDWD_PR	PDWD_R	PLN_PR	PLN_R	DM_PR	DM_R	PPP_PR	PPP_R	AFTX_PR	AFLV_PR	AFLV_PR
	BLCB_50R	1	0.47***	0.55***	-0.29***	-0.24**	-0.0815553	-0.0153455	-0.19*	-0.20*	-0.141446	-0.18*	-0.23**	-0.20**	-0.41***	-0.32***	-0.102786	0.41***	0.0558054	0.329975	0.0747203
	BLCB_50PR	0.47***	1	0.794104	-0.41***	-0.43***	-0.25**	-0.27***	-0.35***	-0.42***	-0.27***	-0.40***	-0.31***	-0.28***	-0.656984	-0.56***	-0.0307724	0.53***	-0.117883	0.134887	-0.115826
	BLCB_200PR	0.55***	0.79	1	-0.41***	-0.34***	-0.22**	-0.24**	-0.32***	-0.37***	-0.26***	-0.31***	-0.30***	-0.27***	-0.679976	-0.576512	-0.0112424	0.52***	-0.0251351	0.413819	-0.0606018
	SDL_PR	-0.29***	-0.41***	-0.41***	1	0.802625	0.66304	0.43***	0.891646	0.860779	0.753186	0.727651	0.79703	0.659114	0.630399	0.46***	-0.32***	-0.647292	0.144314	4.84644e-05	0.30***
	SDL_R	-0.24**	-0.43***	-0.34***	0.802625	1	0.50***	0.36***	0.677759	0.741366	0.54***	0.657426	0.659678	0.650854	0.55***	0.32***	-0.25***	-0.585658	0.137859	0.00569245	0.21**
	SWD_PR	-0.0815553	-0.25**	-0.22**	0.66304	0.50***	1	0.686475	0.836501	0.732381	0.74401	0.669853	0.46***	0.28***	0.48***	0.40***	-0.26***	-0.37***	0.17*	0.00494924	0.21**
	SWD_R	-0.0153455	-0.27***	-0.24**	0.43***	0.36***	0.686475	1	0.585102	0.649955	0.53***	0.571765	0.27***	0.21**	0.47***	0.43***	0.034981	-0.20**	0.00884344	0.512737	0.0495221
	SWT_PR	-0.19*	-0.35***	-0.32***	0.891646	0.677759	0.836501	0.585102	1	0.874588	0.857707	0.776259	0.723734	0.55***	0.54***	0.40***	-0.37***	-0.569009	0.20**	3.89216e-06	0.34***
	SWT_R	-0.20*	-0.42***	-0.37***	0.860779	0.741366	0.732381	0.649955	0.874588	1	0.751997	0.75014	0.691252	0.586528	0.628377	0.49***	-0.23**	-0.53***	0.122942	0.000176092	0.28***
	PDWD_PR	-0.141446	"-0.27***	-0.26***	0.753186	0.54***	0.74401	0.53***	0.857707	0.751997	1	0.805823	0.758078	0.582739	0.32***	0.125661	-0.48***	-0.55***	0.26***	3.00624e-06	0.34***
	PDWD_R	-0.18*	-0.40***	-0.31***	0.727651	0.657426	0.669853	0.571765	0.776259	0.75014	0.805823	1	0.71107	0.677027	0.44***	0.25***	-0.41***	-0.61629	0.28***	0.0024159	0.23**
	PLN_PR	-0.23**	-0.31***	-0.30***	0.79703	0.659678	0.46***	0.27***	0.723734	0.691252	0.758078	0.71107	1	0.875255	0.31***	0.0549102	-0.49***	-0.649258	0.29***	4.60184e-08	0.40***
	PLN_R	-0.20**	-0.28***	-0.27***	0.659114	0.650854	0.28***	0.21**	0.55***	0.586528	0.582739	0.677027	0.875255	1	0.23**	-0.0259759	-0.44***	-0.607604	0.30***	3.18476e-06	0.34***
	DM_PR	-0.41***	-0.656984	-0.679976	0.630399	0.55***	0.48***	0.47***	0.54***	0.628377	0.32***	0.44***	0.31***	0.23**	1	0.868036	0.141717	-0.53***	-0.0828639	0.350257	0.0706232
	DM_R	-0.32***	-0.56***	-0.576512	0.46***	0.32***	0.40***	0.43***	0.40***	0.49***	0.125661	0.25***	0.0549102	-0.0259759	0.868036	1	0.26***	-0.35***	-0.141206	0.525556	-0.0481656
	PPP_PR	-0.102786	-0.0307724	-0.0112424	-0.32***	-0.25***	-0.26***	0.034981	-0.37***	-0.23**	-0.48***	-0.41***	-0.49***	-0.44***	0.141717	0.26***	1	0.44***	-0.22**	0.000379853	-0.26***
	PPP_R	0.41***	0.53***	0.52***	-0.647292	-0.585658	-0.37***	-0.20**	-0.569009	-0.53***	-0.55***	-0.61629	-0.649258	-0.607604	-0.53***	-0.35***	0.44***	1	-0.24**	0.0188955	-0.18*
	AFTX_PR	0.0558054	-0.117883	-0.0251351	0.144314	0.137859	0.171026	0.00884344	0.20**	0.122942	0.26***	0.28***	0.30***	0.30***	-0.0828639	-0.141206	-0.22**	-0.24**	1	5.83228e-09	0.41***
	AFLV_PR	0.0747203	-0.115826	-0.0606018	0.30***	0.21**	0.21**	0.0495221	0.34***	0.28***	0.34***	0.23**	0.40***	0.34***	0.0706232	-0.0481656	-0.26***	-0.18*	0.41***	NA	1

## Sheet: S8(a)_CLUSTER1
	Supplementary Table_S8(a): Identification of superior lines based on cluster and correlation analysis of the phenotypic data (A)Cluster 1
	Sl. No.	DM_PR	DM_R				Accession number	DM_PR	DM_R
	1	ICG6201	ICG14710				ICG6201
	2	ICG11144	ICG14106				ICG11144
	3	ICG5609	ICG13856				ICG5609
	4	ICG14710	ICG14630				ICG14710
	5	ICG7181	ICG13858				ICG7181
	6	ICG6888	ICG15309				ICG6888
	7	ICG14106	ICG14127				ICG14106
	8	ICG10890	ICG15042				ICG10890
	9	ICG13856	ICG12625				ICG13856
	10	ICG14630	ICG6201				ICG14630
	11	ICG1142	ICG5609				ICG1142
	12	ICG3681	ICG3681				ICG3681
	13	ICG397	ICG4670				ICG397
	14	ICG4670	ICG5221				ICG4670
	15	ICG13858	ICG3673				ICG13858
	16	ICG10566	ICG6022				ICG10566
	17	ICG332	ICG5475				ICG332
	18	ICG115	ICG6646				ICG115
	19	ICG15309	ICG11144				ICG15309
	20	ICG297	ICG7181				ICG297
	21	ICG12921	ICG6888				ICG10474
	22	ICG12697	ICG10890
	23	ICG6703	ICG10566
	24	ICG10474	ICG10474
	25	ICG3746	ICG8106
	26	ICG6407	ICG10092
	27	ICG3775	ICG9315
	28	ICG1519	ICG8517
	29	ICG5236	ICG10554
	30	ICG8083	ICG1142
	31	ICG1711	ICG397
	32	ICG9418	ICG332
	33	ICG2106	ICG115
	34	ICG4750	ICG297
	35	ICG3102	ICG1399
	36	ICG1973	ICG1274
	37	ICG442	ICG11088

## Sheet: S8(b)_CLUSTER2
	Supplementary Table:S8(b): Identification of superior lines based on cluster and correlation analysis of the phenotypic data (B)Cluster 2
	Sr.No.	SWD_PR	SWD_R	PDWD_PR	PDWD_R	PPP_R			Accession number	SWD_PR	SWD_R	PDWD_PR	PDWD_R	PPP_R
	1	ICG8760	ICG5662	ICG5051	ICG8760	ICG12879			ICG6022
	2	ICG14482	ICG8760	ICG6766	ICG9905	ICG12988			ICG15419
	3	ICG9905	ICG11651	ICG9905	ICG6766	ICG5779			ICG10036
	4	ICG12276	ICG14523	ICG1274	ICG6646	ICG11249			ICG8760
	5	ICG5662	ICG14482	ICG6646	ICG14523	ICG9809			ICG2511
	6	ICG5286	ICG6766	ICG2857	ICG1274	ICG12697			ICG9777
	7	ICG6766	ICG14705	ICG4746	ICG11219	ICG3421			ICG6646
	8	ICG14475	ICG875	ICG5662	ICG5327	ICG11426			ICG297
	9	ICG2857	ICG2857	ICG12276	ICG1668	ICG4684			ICG6766
	10	ICG9961	ICG1668	ICG8760	ICG5662	ICG4911			ICG9905
	11	ICG5327	ICG10185	ICG5327	ICG12625	ICG81			ICG14630
	12	ICG5051	ICG11322	ICG5286	ICG2381	ICG4729			ICG12625
	13	ICG9777	ICG9905	ICG14523	ICG13787	ICG11687			ICG11219
	14	ICG5827	ICG2772	ICG118	ICG188	ICG8567			ICG11862
	15	ICG118	ICG532	ICG11862	ICG4746	ICG3584			ICG4538
	16	ICG4746	ICG2511	ICG2381	ICG297	ICG1711			ICG4746
	17	ICG11651	ICG11426	ICG14630	ICG9777	ICG11651			ICG14482
	18	ICG5016	ICG2381	ICG332	ICG11855	ICG36			ICG12276
	19	ICG11322	ICG9777	ICG12625	ICG11862	ICG1137			ICG5662
	20	ICG14705	ICG14985	ICG5016	ICG6057	ICG5236			ICG2857
	21	ICG14985	ICG3053	ICG14475	ICG2857	ICG14118			ICG5327
	22	ICG7243	ICG297	ICG14482	ICG14482	ICG3746			ICG11651
	23	ICG14523	ICG5327	ICG297	ICG6022	ICG9418			ICG5016
	24	ICG12672	ICG2773	ICG4538	ICG118	ICG1973			ICG14523
	25	ICG4598	ICG76	ICG6022	ICG2773	ICG2106			ICG2381
	26	ICG11426	ICG6667	ICG14710	ICG10185	ICG4543			ICG6057
	27	ICG6407	ICG118	ICG14985	ICG12276	ICG14705			ICG1274
	28	ICG12625	ICG6022	ICG15419	ICG5221	ICG3343
	29	ICG2381	ICG188	ICG15042	ICG332	ICG6263
	30	ICG875	ICG12276	ICG6057	ICG5016	ICG3102
	31	ICG928	ICG4911	ICG12672	ICG14630	ICG397
	32	ICG11219	ICG12921	ICG5221	ICG10036	ICG1519
	33	ICG6057	ICG9961	ICG6407	ICG2511	ICG5195
	34	ICG4527	ICG1274	ICG11855	ICG15419	ICG2019
	35	ICG5494	ICG5016	ICG11219	ICG6667	ICG9315
	36	ICG4538	ICG11862	ICG11515	ICG11651	ICG1415
	37	ICG14466	ICG4684	ICG188	ICG8285	ICG4750

## Sheet: S8(c)_CLUSTER3
	Supplementary Table:S8(c): Identification of superior lines based on cluster and correlation analysis of the phenotypic data (C) Cluster 3
	Sl.No.	BLCB_50R	BLCB_50PR	BLCB_200PR	SWT_PR	SWT_R	PLN_PR	PLN_R	PPP_PR				Accession number	BLCB_50R	BLCB_50PR	BLCB_200PR	SWT_PR	SWT_R	PLN_PR	PLN_R	PPP_PR
	1	ICG13982	ICG297	ICG10890	ICG6766	ICG4746	ICG1274	ICG15419	ICG12988				ICG15419
	2	ICG3102	ICG2106	ICG4729	ICG5327	ICG6022	ICG11862	ICG6766	ICG4729				ICG6022
	3	ICG10384	ICG12879	ICG3240	ICG9777	ICG1668	ICG2511	ICG10566	ICG3027				ICG11219
	4	ICG5494	ICG434	ICG434	ICG1668	ICG13787	ICG15042	ICG11219	ICG11249				ICG13787
	5	ICG11088	ICG6201	ICG5195	ICG13787	ICG5051	ICG14106	ICG6201	ICG5891				ICG4538
	6	ICG297	ICG12189	ICG2106	ICG1274	ICG532	ICG12625	ICG5891	ICG13787				ICG12672
	7	ICG11515	ICG9315	ICG12189	ICG5662	ICG5662	ICG6646	ICG11088	ICG12672				ICG4729
	8	ICG7963	ICG8106	ICG13982	ICG9905	ICG10185	ICG10036	ICG2511	ICG9809				ICG332
	9	ICG12189	ICG3584	ICG11249	ICG4746	ICG15419	ICG14630	ICG9777	ICG11687				ICG9809
	10	ICG13603	ICG10890	ICG9249	ICG2381	ICG2381	ICG15419	ICG10036	ICG12879				ICG11687
	11	ICG11687	ICG3102	ICG12682	ICG10185	ICG9777	ICG6201	ICG2925	ICG2106				ICG5286
	12	ICG9809	ICG3746	ICG13858	ICG14985	ICG13099	ICG11088	ICG6667	ICG3421				ICG11862
	13	ICG2019	ICG1519	ICG12988	ICG12625	ICG14523	ICG1668	ICG4746	ICG5286				ICG6766
	14	ICG11322	ICG2019	ICG1137	ICG11855	ICG3053	ICG4412	ICG4538	ICG4911				ICG11088
	15	ICG7906	ICG4911	ICG11322	ICG5016	ICG5663	ICG5016	ICG14630	ICG5195				ICG9777
	16	ICG13858	ICG11249	ICG5827	ICG15419	ICG12276	ICG513	ICG2381	ICG9315				ICG4746
	17	ICG12988	ICG6022	ICG6263	ICG5286	ICG6057	ICG8760	ICG3673	ICG4543				ICG2381
	18	ICG9507	ICG4729	ICG11687	ICG8285	ICG4538	ICG13787	ICG7181	ICG4412				ICG8760
	19	ICG12921	ICG4670	ICG10384	ICG11862	ICG11219	ICG332	ICG9842	ICG12697				ICG297
	20	ICG14118	ICG332	ICG9507	ICG297	ICG721	ICG3681	ICG11457	ICG4750
	21	ICG3240	ICG10384	ICG1711	ICG14475	ICG2772	ICG5327	ICG13787	ICG2019
	22	ICG15419	ICG11687	ICG9809	ICG7243	ICG11426	ICG2925	ICG8517	ICG2772
	23	ICG12697	ICG1137	ICG3746	ICG5051	ICG6766	ICG6022	ICG6022	ICG13723
	24	ICG4543	ICG7963	ICG14118	ICG2857	ICG2857	ICG5051	ICG8760	ICG4527
	25	ICG118	ICG5494	ICG15419	ICG14482	ICG8760	ICG6766	ICG13858	ICG862
	26	ICG4750	ICG9809	ICG12697	ICG12672	ICG11862	ICG11219	ICG15042	ICG81
	27	ICG14985	ICG3240	ICG11219	ICG6646	ICG6667	ICG2381	ICG11862	ICG6402
	28	ICG11651	ICG11322	ICG36	ICG332	ICG11855	ICG12672	ICG9315	ICG9037
	29	ICG14127	ICG13603	ICG3421	ICG6022	ICG8285	ICG4538	ICG9905	ICG6813
	30	ICG14710	ICG36	ICG1519	ICG12276	ICG5016	ICG9905	ICG6646	ICG4156
	31	ICG3343	ICG4543	ICG332	ICG118	ICG11088	ICG10566	ICG3027	ICG12000
	32	ICG1711	ICG8083	ICG5494	ICG8760	ICG14482	ICG9777	ICG297	ICG9666
	33	ICG10890	ICG7969	ICG5327	ICG11219	ICG5286	ICG2857	ICG12625	ICG1399
	34	ICG4729	ICG6263	ICG4955	ICG6057	ICG5827	ICG6057	ICG11855	ICG7153
	35	ICG3681	ICG3421	ICG9157	ICG15190	ICG11651	ICG5286	ICG3681	ICG532
	36	ICG14705	ICG5779	ICG6022	ICG3027	ICG4998	ICG4746	ICG14106	ICG2773
	37	ICG11219	ICG1973	ICG6407	ICG4538	ICG12672	ICG10185	ICG5609	ICG442

[truncated: 2 more sheets: S9_Pop_structure_58K, S10_All Significant STAs]
